# Supplementary material for: Structural characterization of human RPA70N association with DNA damage response proteins
Source: eLife. 2023 Sep 5;12:e81639. doi: 10.7554/eLife.81639 (PMC10479964; doi:10.7554/eLife.81639)
Supplement: Figure 8—source data 1. [file elife-81639-fig8-data1.zip]

Archive with 44 entries (40 files):
- Figure8-source data/
- __MACOSX/._Figure8-source data
- Figure8-source data/Figure 8F Repeat1/
- __MACOSX/Figure8-source data/._Figure 8F Repeat1
- Figure8-source data/.DS_Store
- __MACOSX/Figure8-source data/._.DS_Store
- Figure8-source data/Figure 8F initial trial/
- __MACOSX/Figure8-source data/._Figure 8F initial trial
- Figure8-source data/Figure 8F.pdf
- __MACOSX/Figure8-source data/._Figure 8F.pdf
- Figure8-source data/Figure 8F Repeat2/
- __MACOSX/Figure8-source data/._Figure 8F Repeat2
- Figure8-source data/IP-data-Figure 8F.pdf
- __MACOSX/Figure8-source data/._IP-data-Figure 8F.pdf
- Figure8-source data/Figure 8F Repeat1/WCE-anti╬▓ actin.tif
- __MACOSX/Figure8-source data/Figure 8F Repeat1/._WCE-anti╬▓ actin.tif
- Figure8-source data/Figure 8F Repeat1/WCE-antiRPA32.tif
- __MACOSX/Figure8-source data/Figure 8F Repeat1/._WCE-antiRPA32.tif
- Figure8-source data/Figure 8F Repeat1/WCE-antiGFP.tif
- __MACOSX/Figure8-source data/Figure 8F Repeat1/._WCE-antiGFP.tif
- Figure8-source data/Figure 8F Repeat1/IP-antiGFP.tif
- __MACOSX/Figure8-source data/Figure 8F Repeat1/._IP-antiGFP.tif
- Figure8-source data/Figure 8F Repeat1/IP-antiRPA32.tif
- __MACOSX/Figure8-source data/Figure 8F Repeat1/._IP-antiRPA32.tif
- Figure8-source data/Figure 8F initial trial/WCE-anti╬▓ actin.tif
- __MACOSX/Figure8-source data/Figure 8F initial trial/._WCE-anti╬▓ actin.tif
- Figure8-source data/Figure 8F initial trial/WCE-antiRPA32.tif
- __MACOSX/Figure8-source data/Figure 8F initial trial/._WCE-antiRPA32.tif
- Figure8-source data/Figure 8F initial trial/WCE-antiGFP.tif
- __MACOSX/Figure8-source data/Figure 8F initial trial/._WCE-antiGFP.tif
- Figure8-source data/Figure 8F initial trial/IP-antiGFP.tif
- __MACOSX/Figure8-source data/Figure 8F initial trial/._IP-antiGFP.tif
- Figure8-source data/Figure 8F initial trial/IP-antiRPA32.tif
- __MACOSX/Figure8-source data/Figure 8F initial trial/._IP-antiRPA32.tif
- Figure8-source data/Figure 8F Repeat2/WCE-anti╬▓ actin.tif
- __MACOSX/Figure8-source data/Figure 8F Repeat2/._WCE-anti╬▓ actin.tif
- Figure8-source data/Figure 8F Repeat2/WCE-antiRPA32.tif
- __MACOSX/Figure8-source data/Figure 8F Repeat2/._WCE-antiRPA32.tif
- Figure8-source data/Figure 8F Repeat2/WCE-antiGFP.tif
- __MACOSX/Figure8-source data/Figure 8F Repeat2/._WCE-antiGFP.tif
- Figure8-source data/Figure 8F Repeat2/IP-antiGFP.tif
- __MACOSX/Figure8-source data/Figure 8F Repeat2/._IP-antiGFP.tif
- Figure8-source data/Figure 8F Repeat2/IP-antiRPA32.tif
- __MACOSX/Figure8-source data/Figure 8F Repeat2/._IP-antiRPA32.tif
